# Supplementary material for: Muscle size explains low passive skeletal muscle force in heart failure patients
Source: PeerJ. 2016 Sep 15;4:e2447. doi: 10.7717/peerj.2447 (PMC5028761; doi:10.7717/peerj.2447)
Supplement: Data S1 [file peerj-04-2447-s001.xlsx]

## Sheet: Sheet1
	CHF										Control
Figure 2
	Angle [deg]	Moment [Nm]	Lengt [mm]	Angle_std [deg]	Moment_std [Nm]	lengt_std [mm]					Angle [deg]	Moment [Nm]	Lengt [mm]	Angle_std [deg]	Moment_std [Nm]	lengt_std [mm]
	-11.2561	0.0071143	29.9859	12.2239	0.00417307	10.5922					-12.561	0.0332834	37.268	8.00956	0.030802	8.4326
	-4.77712	0.964255	33.4346	11.6331	0.560936	10.6072					-5.84402	1.22204	40.5221	7.58472	0.514782	8.74608
	1.7491	2.39865	36.5763	11.3614	1.06188	10.7439					1.0097	3.07045	44.1501	7.36591	1.16075	7.93017
	7.77861	4.23711	38.8643	11.6234	1.61884	11.1612					7.28525	5.57101	47.1224	7.05672	1.99081	7.77941
	13.1843	7.09687	40.5566	12.2164	2.74143	11.3043					12.8427	9.44444	49.3572	6.97058	3.52788	7.59602
	17.7949	11.6778	41.4891	12.7876	5.16106	11.8035					18.0128	15.8888	50.8793	7.30606	5.43356	7.26526
Figure 3
	Lengt [mm]	Force [N]	lengt_std [mm]	force_std [N]	Fnorm	Fnorm_std	Lnorm				Lengt [mm]	Force [N]	lengt_std [mm]	force_std [N]	Fnorm	Fnorm_std	Lnorm
	29.9859	0.107686	10.5922	0.0466113	0.137135	0.0503885	1				37.268	0.630442	8.4326	0.551651	0.211691	0.140721	1
	33.4346	15.9562	10.6072	6.72732	0.205286	0.0853232	1.05				40.5221	22.9603	8.74608	7.65444	0.31412	0.228167	1.05
	36.5763	43.0653	10.7439	20.2152	0.308398	0.143759	1.1				44.1501	60.1873	7.93017	21.3981	0.468321	0.369618	1.1
	38.8643	77.4948	11.1612	33.7894	0.464869	0.240614	1.15				47.1224	113.363	7.77941	40.0181	0.701221	0.597506	1.15
	40.5566	129.216	11.3043	53.3053	0.702977	0.400062	1.2				49.3572	198.321	7.59602	65.6231	1.05404	0.963703	1.2
	41.4891	219.951	11.8035	99.6349	1.06628	0.661176	1.25				50.8793	348.646	7.26526	113.406	1.59001	1.55116	1.25
					1.62196	1.08699	1.3								2.40626	2.49251	1.3
					2.47389	1.77902	1.35								3.65231	3.99981	1.35
					3.78285	2.90051	1.4								5.55863	6.41214	1.4
Figure 4
	L	Fnorm	L_std	Fnorm_std							L	Fnorm	L_std	Fnorm_std
	17.3531	0.455057	1.02593	0.420857							21.2247	0.317315	2.11577	0.208803
	21.8676	0.594067	0.807262	0.188138							25.669	0.479353	0.736985	0.258061
	25.2158	0.79983	0.997735	0.325756							31.3394	0.763131	1.53589	0.246046
	26.4	1	0	0							33.7	1	0	0
	29.5097	0.731778	2.90302	0.155611							35.6752	0.853418	1.80979	0.324303
